# Supplementary material for: Evaluation of a Novel Ambient Light Survey Question in the Cancer Prevention Study-3
Source: Int J Environ Res Public Health. 2023 Feb 18;20(4):3658. doi: 10.3390/ijerph20043658 (PMC9959116; doi:10.3390/ijerph20043658)
Supplement: Supplementary file 1 [file ijerph-20-03658-s001.zip]

Archive with 1 entries (1 files):
- ijerph-2147925-supplementary.pdf
